# Supplementary material for: Reactive Oxygen Species-Regulated Conjugates Based on Poly(jasmine) Lactone for Simultaneous Delivery of Doxorubicin and Docetaxel
Source: Pharmaceutics. 2024 Sep 3;16(9):1164. doi: 10.3390/pharmaceutics16091164 (PMC11434831; doi:10.3390/pharmaceutics16091164)
Supplement: Supplementary file 1 [file pharmaceutics-16-01164-s001.zip]

Archive with 1 entries (1 files):
- pharmaceutics-3164033-supplementary.pdf
